# Supplementary material for: Impact of CRAMP-34 on Pseudomonas aeruginosa biofilms and extracellular metabolites
Source: Front Cell Infect Microbiol. 2023 Dec 13;13:1295311. doi: 10.3389/fcimb.2023.1295311 (PMC10757720; doi:10.3389/fcimb.2023.1295311)
Supplement: Supplementary file 2 [file DataSheet_2.xlsx]

## Sheet: result
id	MS2.name	MS2.score	MS1.name	MS1.ppm	type	mzmed	rtmed	Mean EC	Mean EP	VIP	P_VALUE	Q_VALUE	FOLD_CHANGE	LOG_FOLDCHANGE
261	Choline	0.599158009			MS2 matched	104.1055355	320.6964417	0.881019767166667	0.0164197586666667	1.48474266235785	1.2955e-13	2.3147e-11	0.018637	-5.7457
278	Diacetyl	0.973066378			MS2 matched	87.0424389	52.15266418	0.241485963833333	0.00561140733333333	1.23038277500012	0.0009063	0.0029455	0.023237	-5.4274
294	"Ethanol, 2,2'-oxybis-"	0.896774963			MS2 matched	107.0680059	26.84744644	0.54632922	0.11522966	1.26344518325581	0.00045114	0.0015851	0.21092	-2.2453
206	3-Amino-3-(4-methylphenyl)propionic acid	0.561113673			MS2 matched	376.2315619	51.59873581	0.0869489483333333	0.0197873066666667	1.1163033446583	0.0047489	0.011872	0.22757	-2.1356
99	Inosine	0.994464577			MS2 matched	267.0691574	279.4364929	1.31122915	0.312411633333333	1.48705546297517	8.6441e-17	4.4949e-14	0.23826	-2.0694
53	Cholesterol 3-sulfate	0.950971747			MS2 matched	465.2903557	64.14045715	0.137090886666667	0.03359944	1.14725484398365	0.0035662	0.0092259	0.24509	-2.0286
65	Dimethylallyl pyrophosphate	0.74384707			MS2 matched	282.9535724	508.7123108	0.534259183333333	0.136966816666667	1.48489322130873	3.7722e-13	4.5111e-11	0.25637	-1.9637
140	Nervonic acid	0.932982542			MS2 matched	365.3369535	53.08512115	0.0570390841666667	0.0152803818333333	1.17147572040896	0.002328	0.006439	0.26789	-1.9003
175	Uridine 5'-diphosphate (UDP)	0.762525785			MS2 matched	402.9904111	502.2762451	0.345409253333333	0.103928688333333	1.48077755859261	3.3291e-11	1.9235e-09	0.30089	-1.7327
321	Go-6983	0.859636181			MS2 matched	443.2003265	37.12794495	0.00385555005	0.00119198221666667	1.42056694753382	1.3537e-06	9.7768e-06	0.30916	-1.6936
223	Adenosine	0.980697237			MS2 matched	268.1009607	209.1992798	1.52297526666667	0.54018175	1.47654738566853	3.287e-10	1.2209e-08	0.35469	-1.4954
10	2'-Deoxycytidine 5'-monophosphate (dCMP)	0.9756143			MS2 matched	306.0447538	483.7796021	0.0375569053333333	0.0133405126666667	1.41278001695271	1.6987e-06	1.1937e-05	0.35521	-1.4933
126	L-Valine	0.870836111			MS2 matched	116.0685781	308.2020569	0.0861729973333333	0.0333642981666667	1.04914453130064	0.0096895	0.02126	0.38718	-1.3689
17	"3alpha,11beta,21-Trihydroxy-5beta-pregnan-20-one"	0.688330889			MS2 matched	349.2323048	37.38873672	0.0258590663333333	0.010056881	1.36977576248413	2.7614e-05	0.00013676	0.38891	-1.3625
45	Arachidonic Acid (peroxide free)	0.970260959			MS2 matched	303.2265988	52.88315201	0.0450919916666667	0.02059489	1.02300702064517	0.012266	0.025928	0.45673	-1.1306
174	Uridine	0.568677838			MS2 matched	243.0583643	212.077	1.26984678333333	0.618975333333333	1.45894978026212	1.4537e-08	1.8897e-07	0.48744	-1.0367
178	Uridine diphosphate glucose(UDP-D-Glucose)	0.77930681			MS2 matched	565.023372	449.5855408	0.14469174	0.0741988966666667	1.4353816468967	2.0403e-07	1.929e-06	0.51281	-0.96351
15	2-Oxoadipic acid	0.95716216			MS2 matched	141.0127068	259.952179	104.289563333333	57.144685	1.48314261426093	4.3375e-13	4.5111e-11	0.54794	-0.8679
98	Indoxyl sulfate	0.814699724			MS2 matched	211.9901507	54.34524918	0.118368296666667	0.0655744483333333	1.41149173653216	1.8843e-06	1.3064e-05	0.55399	-0.85208
268	Cytidine	0.53461427			MS2 matched	244.077963	297.3295898	0.23885705	0.132811183333333	1.46499877558059	2.9081e-09	5.4008e-08	0.55603	-0.84677
407	Met-Arg	0.687942352			MS2 matched	306.1577993	403.8778076	0.0232609483333333	0.0140832383333333	1.22050121089001	0.0010394	0.0032757	0.60545	-0.72393
70	D-Mannose	0.742306225			MS2 matched	216.996372	373.9633179	1.49019283333333	0.910464683333333	1.27318856832626	0.00032092	0.0011589	0.61097	-0.71082
281	Dimethyl sulfone	0.721034716			MS2 matched	226.9861735	460.3481445	5.47175816666667	3.36618133333333	1.46918211942776	1.35e-09	3.0601e-08	0.61519	-0.70089
295	"Ethanol, 2-[2-(2-butoxyethoxy)ethoxy]-"	0.878704636			MS2 matched	224.179908	76.87742615	0.207326083333333	0.128248283333333	1.02831823581638	0.012158	0.025804	0.61858	-0.69296
222	Adenine	0.835268162			MS2 matched	136.0584151	208.8960876	1.11328421666667	0.688745283333333	1.25038951586167	0.00059709	0.0020293	0.61866	-0.69278
33	Adenosine monophosphate (AMP)	0.969643726			MS2 matched	346.0511802	478.1789856	1.43852421666667	0.89054265	1.46625398793736	5.156e-09	8.1247e-08	0.61907	-0.69183
92	Guanosine diphosphate mannose	0.915678674			MS2 matched	604.0628861	498.5966492	0.00530436216666667	0.00331627766666667	1.22219806138238	0.0012608	0.0038525	0.6252	-0.67761
160	Salicylic acid	0.995341082			MS2 matched	137.0203126	28.30365944	0.26895085	0.175039633333333	1.43504235087424	5.953e-07	4.7629e-06	0.65082	-0.61966
76	D-Threitol	0.560605761			MS2 matched	143.0168459	509.7891846	0.861374866666667	0.562204683333333	1.47177247003929	3.9685e-10	1.2898e-08	0.65268	-0.61555
533	Tyr-Met	0.79523925			MS2 matched	313.1191659	250.9325104	0.0798672683333333	0.05496022	1.07778623232099	0.0076887	0.017233	0.68814	-0.53922
412	Met-Met-Arg	0.716245377			MS2 matched	437.1920678	151.6087646	0.0266913683333333	0.0185217983333333	1.16816406016042	0.0022272	0.0062266	0.69392	-0.52715
166	Tetracosanoic acid	0.982491338			MS2 matched	367.3527169	53.80682755	0.0336996083333333	0.02378962	1.13861929548522	0.0037586	0.0096757	0.70593	-0.5024
322	Gutathione	0.790357532			MS2 matched	308.0897544	443.7738037	0.0255892983333333	0.0185261083333333	1.14920973083997	0.0030224	0.0079778	0.72398	-0.46598
194	1-Methyladenosine	0.979097455			MS2 matched	282.1163321	180.87	0.0282548016666667	0.0206910983333333	1.18530401944325	0.0019003	0.0055205	0.7323	-0.44949
100	Inosine triphosphate	0.589828961			MS2 matched	506.975839	55.18382263	0.0185652716666667	0.0139336416666667	1.04830229332807	0.010966	0.023661	0.75052	-0.41403
267	Cys-Val-Arg	0.637013803			MS2 matched	377.1940701	34.78868484	0.119204246666667	0.090751785	1.18987713592314	0.0015883	0.0046928	0.76131	-0.39344
121	L-Pyroglutamic acid	0.957567255			MS2 matched	128.0318874	362.2323303	66.0741383333334	51.2574016666667	1.32618603155363	0.00011758	0.00048143	0.77576	-0.36633
86	Glyceraldehyde	0.58301861			MS2 matched	111.0052808	518.4459229	0.0779224383333333	0.060737245	1.11183600545313	0.0044706	0.011285	0.77946	-0.35946
82	gamma-Glutamyl-L-methionine	0.859900471			MS2 matched	299.0621779	350.3369141	0.12977458	0.101268128333333	1.21104442385127	0.0011351	0.0035343	0.78034	-0.35783
56	Citrate	0.972033644			MS2 matched	191.0149168	601.1642456	3.17472233333333	2.49357	1.05118549204399	0.009659	0.02126	0.78545	-0.34842
304	Gln-Phe-Arg	0.813723649			MS2 matched	450.2300646	363.7308044	0.259395083333333	0.2055296	1.33333871636221	8.9856e-05	0.00038938	0.79234	-0.3358
131	Myristic acid	0.994850862			MS2 matched	227.1965227	50.70449066	0.632180816666667	0.506042483333333	1.29628342279768	0.00020177	0.00078886	0.80047	-0.32108
84	Gentisaldehyde	0.875005958			MS2 matched	138.0157748	50.82569885	0.199104566666667	0.160137966666667	1.35522436242859	3.5905e-05	0.00017614	0.80429	-0.31421
380	L-Kynurenine	0.567287055			MS2 matched	192.0747388	352.9067383	0.177837633333333	0.1431883	1.25596834326363	0.00056476	0.0019321	0.80516	-0.31265
419	N5-(1-Imino-3-butenyl)-L-ornithine	0.969694348			MS2 matched	263.1373286	292.5111694	15.584235	12.5691916666667	1.20280486556528	0.0013145	0.0039742	0.80653	-0.3102
57	Coproporphyrin III	0.749536922			MS2 matched	653.2674076	425.9499512	0.0122744316666667	0.00991188183333333	1.14522809013363	0.0030054	0.0079735	0.80752	-0.30843
135	N-Acetyl-D-lactosamine	0.746069279			MS2 matched	383.1485285	502.162384	0.46018605	0.378819333333333	1.24168269291074	0.00068141	0.002286	0.82319	-0.28071
250	Asn-Phe-Arg	0.674473927			MS2 matched	436.2131549	371.4462585	0.304530683333333	0.255077516666667	1.21898135125426	0.0012669	0.0038525	0.83761	-0.25565
72	Dodecanoic acid	0.980467421			MS2 matched	199.1662667	52.00883102	0.571639433333333	0.4788717	1.09739763540766	0.0054805	0.013013	0.83772	-0.25547
120	L-Phenylalanine	0.961584028			MS2 matched	164.0670968	373.8847046	66.878135	56.2851383333333	1.43887980078524	2.3041e-07	2.102e-06	0.84161	-0.24878
62	D-Alanyl-D-alanine (D-Ala-D-Ala)	0.857135511			MS2 matched	159.0739235	376.5726013	0.557372616666667	0.469420183333333	1.22824211532345	0.00087474	0.0028789	0.8422	-0.24776
157	Pseudouridine	0.707227249			MS2 matched	243.05712	301.9562378	0.0634686966666667	0.0535326316666667	1.15588404348411	0.0027731	0.0074993	0.84345	-0.24563
514	Triethanolamine	0.543480665			MS2 matched	132.0994619	629.237854	0.254559733333333	0.215123216666667	1.15458752126028	0.0024853	0.0068017	0.84508	-0.24284
505	Thr-Asp-Lys	0.553244163			MS2 matched	404.2130522	382.2815552	0.068426945	0.0580306216666667	1.20498807599072	0.0014163	0.0042327	0.84807	-0.23775
536	Tyr-Thr	0.946909077			MS2 matched	283.1248187	314.199646	0.127628466666667	0.109710066666667	1.32185234328475	0.00011396	0.00047406	0.8596	-0.21825
183	.beta.-Cyano-L-alanine	0.814327575			MS2 matched	97.03886211	73.08961487	0.50490355	0.4385452	1.30957584667819	0.0001496	0.00059841	0.86857	-0.20328
105	L-Asparagine	0.680758109			MS2 matched	131.0313383	404.5153809	0.435712233333333	0.378658516666667	1.31885538224663	0.00011625	0.00047975	0.86906	-0.20248
67	DL-lactate	0.988809745			MS2 matched	89.02044174	322.248291	3.86204633333333	3.37929666666667	1.39029515496717	5.9068e-06	3.4904e-05	0.875	-0.19264
124	L-Threonine	0.980503973			MS2 matched	118.0469877	445.6306152	7.52103883333333	6.58273883333333	1.34510394144824	4.4337e-05	0.00021015	0.87524	-0.19224
230	Ala-Gly-Lys	0.635045355			MS2 matched	257.1566203	540.694519	0.061563615	0.0542414683333333	1.1107463768639	0.0048625	0.011983	0.88106	-0.18268
527	Tyr-Asp-Arg	0.519567494			MS2 matched	453.204971	372.2575378	0.107805138333333	0.0950472983333333	1.17162403837378	0.0028726	0.0076603	0.88166	-0.18171
348	Ile-Glu	0.721594302			MS2 matched	243.1324016	284.7642212	2.109522	1.87793016666667	1.12513997730544	0.0041881	0.010623	0.89022	-0.16777
444	Phe-His	0.945616619			MS2 matched	303.1414147	326.4594116	0.202638966666667	0.181122966666667	1.02298616152703	0.012318	0.025932	0.89382	-0.16194
333	His-Gly	0.737367125			MS2 matched	213.0825611	363.2591553	0.311560566666667	0.28066935	1.08072618780044	0.0068003	0.01568	0.90085	-0.15064
354	Ile-Thr	0.614538808			MS2 matched	215.1368541	86.874	2.076807	1.87681133333333	1.13511077901316	0.0039949	0.010233	0.9037	-0.14608
258	"Benzoic acid, 3-amino-"	0.539746228			MS2 matched	138.0493638	384.2480164	0.3062177	0.27748435	1.02698729691378	0.013311	0.027576	0.90617	-0.14215
75	D-Ribose	0.598887498			MS2 matched	149.0414244	370.2755432	1.63815033333333	1.4860305	1.13572898124711	0.0035175	0.0091454	0.90714	-0.1406
542	Val-Arg	0.650707123			MS2 matched	274.1790628	574.1854248	0.148478166666667	0.134864316666667	1.17846174881725	0.0021756	0.0061484	0.90831	-0.13874
526	Tyr-Arg	0.806773114			MS2 matched	338.1801893	447.8170166	1.205611	1.10114716666667	1.19068482805124	0.0013983	0.0042031	0.91335	-0.13076
387	"L-Proline, N-[(1,1-dimethylethoxy)carbonyl]-"	0.832575049			MS2 matched	279.1294424	333.3440857	1.73377783333333	1.59461483333333	1.08658163440371	0.0075147	0.017064	0.91973	-0.12071
335	His-Ile	0.915505826			MS2 matched	269.156767	398.9420776	25.4644966666667	23.4967316666667	1.01130958012923	0.015763	0.032018	0.92273	-0.11603
345	His-Val	0.882680329			MS2 matched	255.133655	351.3660583	2.054795	1.8962975	1.18909547372723	0.0021201	0.0060242	0.92286	-0.11581
88	Glycine	0.745556786			MS2 matched	74.02176704	421.4423218	1.54764766666667	1.44110216666667	1.0451458556891	0.0106	0.023063	0.93116	-0.1029
264	"Cyclopropanecarboxylic acid, 1-amino-"	0.942181744			MS2 matched	102.0528987	444.540741	1.6625495	1.75841233333333	1.23816947648839	0.00089866	0.002939	1.0577	0.080876
195	1-Methylhistamine	0.568387537			MS2 matched	125.1047405	562.7072754	0.453264016666667	0.486146683333333	1.29254847925209	0.0002798	0.0010319	1.0725	0.10104
487	Ser-Gln	0.723555999			MS2 matched	234.1063335	405.7632751	0.16073355	0.17262835	1.11928180090084	0.0048329	0.011967	1.074	0.103
369	Leu-Gly	0.573900945			MS2 matched	189.1214588	342.3573303	2.52291	2.71878983333333	1.07663000171589	0.007565	0.017103	1.0776	0.10788
234	"all cis-(6,9,12)-Linolenic acid"	0.675249944			MS2 matched	279.2277511	69.18612671	0.728829966666667	0.78838505	1.12128651277896	0.0041689	0.010623	1.0817	0.11332
28	6-Hydroxynicotinic acid	0.783974734			MS2 matched	138.0145169	407.8052368	1.25555333333333	1.358478	1.3261988497224	8.7542e-05	0.00038578	1.082	0.11367
284	DL-Indole-3-lactic acid	0.724902264			MS2 matched	188.0672197	311.2826233	1.799276	1.94969883333333	1.28729640650747	0.00029651	0.0010858	1.0836	0.11583
302	Gln-Asn	0.523681828			MS2 matched	225.0964623	156.5592499	1.09219483333333	1.1845745	1.03140188397979	0.012071	0.025725	1.0846	0.11714
451	Phe-Val	0.886258617			MS2 matched	247.1317764	60.61740112	1.06463833333333	1.15848333333333	1.12154106046405	0.0050717	0.012324	1.0881	0.12187
221	Acetylcholine	0.868625165			MS2 matched	146.1161205	441.6504211	0.8077605	0.881408616666667	1.11955817826027	0.0052555	0.012594	1.0912	0.12588
93	Heptadecanoic acid	0.787879859			MS2 matched	269.2419663	28.31062889	0.446431383333333	0.48713555	1.04473641176602	0.010815	0.023431	1.0912	0.12588
336	His-Lys	0.872108112			MS2 matched	284.1695612	557.7218628	1.85090733333333	2.03330766666667	1.26939945847386	0.00041847	0.0015007	1.0985	0.1356
529	Tyr-Glu	0.753049934			MS2 matched	311.1370001	68.24145508	0.837413533333333	0.923592816666667	1.14052265201071	0.0033533	0.0087625	1.1029	0.14132
69	D-Maltose	0.76509098			MS2 matched	341.1033335	426.4901428	4.04030433333333	4.458366	1.12370800690001	0.0045883	0.011526	1.1035	0.14205
377	L-Glutamate	0.980631314			MS2 matched	148.0584378	439.9085388	14.3633316666667	15.8877683333333	1.23461087402345	0.00095582	0.0030871	1.1061	0.14553
448	Phe-Ser	0.893035416			MS2 matched	235.1059285	79.45100403	1.37977783333333	1.5267175	1.10380455639851	0.0067904	0.01568	1.1065	0.146
454	Pro-Ala	0.944939719			MS2 matched	187.1056767	392.3392029	1.1636555	1.28855966666667	1.24158031061697	0.00067412	0.0022762	1.1073	0.1471
49	Benzoic acid	0.710340694			MS2 matched	121.0246916	285.3166504	2.51190733333333	2.78161533333333	1.2297900606691	0.0010121	0.0032091	1.1074	0.14714
549	Val-Thr	0.812769157			MS2 matched	219.132112	338.5633545	7.99483483333333	8.919351	1.15055519462197	0.0031178	0.0081881	1.1156	0.15787
517	Triparanol	0.528108611			MS2 matched	438.2096805	526.6096802	0.0977846033333333	0.10914646	1.10301825074501	0.0051414	0.012378	1.1162	0.15859
438	Pantothenate	0.846515978			MS2 matched	220.1061918	330.2374573	0.841770066666667	0.943099383333333	1.02288883507799	0.012994	0.027132	1.1204	0.16398
245	Arg-Met	0.841714373			MS2 matched	306.1563848	445.518	0.144046233333333	0.161736233333333	1.19340689888307	0.001987	0.0056772	1.1228	0.16711
385	L-Norleucine	0.947374344			MS2 matched	173.1253698	325.0445557	0.21027185	0.236832933333333	1.11237657724788	0.0051331	0.012378	1.1263	0.17161
297	Ethyl imidazole-2-carboxylate	0.96698979			MS2 matched	140.0440116	116.7288742	0.0926566333333333	0.104430865	1.12184103965181	0.0053662	0.0128	1.1271	0.17258
152	Phenylpyruvate	0.990800256			MS2 matched	163.0356897	120.8273773	4.2384055	4.79043	1.36416134966328	2.4562e-05	0.000124	1.1302	0.17663
43	Apigenin 7-glucoside	0.661959337			MS2 matched	431.0902084	170.3855438	0.352791933333333	0.39979545	1.00672257801897	0.016755	0.033901	1.1332	0.18044
463	Pro-Gly	0.670010098			MS2 matched	345.1665248	419.5762024	0.24102655	0.273384083333333	1.21586589039094	0.001204	0.0037266	1.1342	0.18174
242	Arg-Glu	0.735515626			MS2 matched	304.1598146	492.5690613	0.252307816666667	0.28622015	1.02215951545864	0.013044	0.027132	1.1344	0.18194
453	p-Phenylenediamine	0.967653746			MS2 matched	109.0733829	675.225769	0.170241716666667	0.1940343	1.3774123520364	1.4679e-05	7.869e-05	1.1398	0.18873
389	L-Serine	0.981327893			MS2 matched	106.0481704	440.303	0.6098225	0.695546783333333	1.22814172829857	0.0010722	0.0033588	1.1406	0.18976
220	Acetylcarnitine	0.760082877			MS2 matched	186.1217598	500.6398926	0.0660704933333333	0.0753942633333333	1.26647546215167	0.00049109	0.0017019	1.1411	0.19045
455	Pro-Ala-Lys	0.723284027			MS2 matched	315.1997778	529.1509399	0.0682547316666667	0.0782913916666667	1.0294312755021	0.012897	0.027041	1.147	0.19792
260	Butorphanol	0.57792786			MS2 matched	328.2249543	45.94826508	0.10229671	0.117452805	1.09120936261151	0.0071737	0.016361	1.1482	0.19932
315	Glycitein	0.987157906			MS2 matched	285.0733133	57.66505814	0.698678033333333	0.80328205	1.21126450423267	0.0012269	0.003775	1.1497	0.20128
162	Succinate	0.972094141			MS2 matched	117.0152306	426.427887	0.3273011	0.379184966666667	1.01205112217385	0.014394	0.029468	1.1585	0.21228
29	Acetoacetic acid	0.795587157			MS2 matched	101.0205427	98.47470093	13.59806	15.7740833333333	1.33643453310436	8.6221e-05	0.0003832	1.16	0.21416
456	Pro-Arg	0.93692888			MS2 matched	272.1702634	529.534	3.0473395	3.55453183333333	1.2936100899976	0.00019788	0.00077954	1.1664	0.22211
308	Glu-Leu-Lys	0.704610327			MS2 matched	371.2263248	411.849762	0.0751382083333333	0.087766865	1.10578632932493	0.0056956	0.013462	1.1681	0.22413
504	Thr-Asn-Lys	0.620467366			MS2 matched	362.1917127	506.4696655	0.021806955	0.0255707383333333	1.00663368457536	0.018795	0.037447	1.1726	0.22971
324	Harmalol	0.878586768			MS2 matched	201.1004355	63.86444092	0.272815266666667	0.32003155	1.33376352295665	8.9157e-05	0.00038938	1.1731	0.23029
296	"Ethanol, 2-butoxy-"	0.610307695			MS2 matched	163.0847491	162.933136	0.136207933333333	0.16000565	1.24148965586868	0.00075408	0.0025136	1.1747	0.23231
207	3-Aminoquinoline	0.676414048			MS2 matched	145.0738741	142.1534119	0.084309415	0.0994122883333333	1.34688703181019	5.6603e-05	0.00026517	1.1791	0.23773
489	Ser-Glu-Lys	0.701019205			MS2 matched	363.1852884	497.4850769	0.0496062033333333	0.0585404633333333	1.2317215547308	0.0009866	0.0031537	1.1801	0.23891
393	Lys-Asn	0.86070462			MS2 matched	261.1538525	516.7860107	0.063699115	0.0755377683333333	1.11375845246896	0.0049503	0.012142	1.1859	0.24592
402	Lys-Trp	0.610886127			MS2 matched	315.1863872	521.5628662	0.0125709066666667	0.014955085	1.11102764357483	0.0048265	0.011967	1.1897	0.25055
71	D-Mannose 1-phosphate	0.906735493			MS2 matched	259.018062	528.4619141	0.0424902166666667	0.0505668733333333	1.1640444698494	0.0023064	0.0064136	1.1901	0.25106
405	Maltopentaose	0.824935621			MS2 matched	829.2770561	538.8987427	0.112150033333333	0.1337076	1.22431298908395	0.00098858	0.0031537	1.1922	0.25365
355	Ile-Thr-Arg	0.681095682			MS2 matched	389.2478929	416.2231445	0.3131636	0.37489055	1.40811697029449	2.783e-06	1.8554e-05	1.1971	0.25955
400	Lys-Ser	0.954067803			MS2 matched	234.1433825	512.7601929	0.25091535	0.301395266666667	1.37715592085187	1.7453e-05	9.0755e-05	1.2012	0.26446
532	Tyr-Lys	0.936406817			MS2 matched	310.1739684	444.3938904	0.3525462	0.424299883333333	1.40829976700886	4.5662e-06	2.9314e-05	1.2035	0.26727
32	Adenosine 5'-diphosphate (ADP)	0.798294713			MS2 matched	426.0193453	508.8322754	0.0287382133333333	0.0347410683333333	1.02528101189017	0.013675	0.028106	1.2089	0.27367
522	Trp-Glu-Lys	0.693659237			MS2 matched	462.2283166	494.0732422	0.136730833333333	0.1655782	1.34813846876027	4.4454e-05	0.00021015	1.211	0.27617
319	Gly-Lys	0.941884209			MS2 matched	204.1323168	539.9394531	0.103135055	0.125452218333333	1.38174930503039	1.3596e-05	7.4418e-05	1.2164	0.2826
525	Tyramine	0.989052266			MS2 matched	138.0896715	298.504	0.0699076583333333	0.0850668383333333	1.28856199666839	0.00031816	0.0011569	1.2168	0.28315
231	Ala-Lys	0.877048603			MS2 matched	218.1482394	509.176239	0.361481	0.440595766666667	1.36977469302831	2.5985e-05	0.00012992	1.2189	0.28554
423	N6-Acetyl-L-lysine	0.739524035			MS2 matched	189.111506	391.7935791	0.128560016666667	0.157613083333333	1.30736567071178	0.00019378	0.00076922	1.226	0.29395
388	L-Saccharopine	0.806513133			MS2 matched	294.1794987	437.8982544	2.315913	2.86947233333333	1.44049116145404	3.6327e-07	3.1484e-06	1.239	0.3092
214	4-Guanidinobutyric acid	0.910399617			MS2 matched	146.0906053	420.1940308	0.23175415	0.287917566666667	1.27914724490757	0.00046543	0.0016243	1.2423	0.31306
164	Taurocholate	0.750229562			MS2 matched	514.288875	501.3628235	0.0294992933333333	0.0366899733333333	1.197558863474	0.0016903	0.004966	1.2438	0.31471
323	Harmaline	0.926568701			MS2 matched	215.1154214	50.37718201	0.747134516666667	0.939472383333333	1.04885057190028	0.011962	0.025599	1.2574	0.33048
371	Leu-Ile	0.563934409			MS2 matched	262.2012942	416.229187	0.05387738	0.0682190733333333	1.31907551236298	0.0001293	0.00052122	1.2662	0.3405
299	Formylanthranilic acid	0.840941106			MS2 matched	148.036642	107.7315292	0.0536545716666667	0.0679464666666667	1.03223384063857	0.010506	0.022954	1.2664	0.3407
187	"1,3-Diaminopropane"	0.87334301			MS2 matched	116.1048764	284.3554993	0.0270590883333333	0.0343713716666667	1.08813113191394	0.0068516	0.015695	1.2702	0.34509
545	Val-Asp	0.568785708			MS2 matched	233.111121	421.2983704	0.225235116666667	0.286264583333333	1.37312721000241	1.6478e-05	8.655e-05	1.271	0.34592
320	Gly-Pro-Arg	0.669579086			MS2 matched	329.191489	527.1102295	0.217696533333333	0.276825416666667	1.4287577411389	1.0909e-06	8.1041e-06	1.2716	0.34666
399	Lys-Pro	0.808873639			MS2 matched	243.1688362	438.0482483	0.1815743	0.231356283333333	1.34227669658501	5.936e-05	0.00027316	1.2742	0.34956
418	N-.alpha.-Acetyl-L-arginine	0.866409459			MS2 matched	217.1265981	428.7402649	0.0521335133333333	0.066691825	1.37240276205733	2.1275e-05	0.00010846	1.2793	0.3553
130	myo-Inositol	0.862368105			MS2 matched	179.0515217	469.4029541	0.247480366666667	0.318486683333333	1.27555748784156	0.00042672	0.0015198	1.2869	0.36392
5	1-Deoxy-D-xylulose 5-phosphate	0.883449297			MS2 matched	213.0124855	388.9241638	0.011511081	0.0148223186666667	1.08048492490302	0.0066703	0.015554	1.2877	0.36475
217	5-Hydroxytryptophol (5HTOL)	0.655879657			MS2 matched	160.0743442	63.15216827	0.2312222	0.297905933333333	1.29087195947196	0.00021488	0.00082161	1.2884	0.36558
301	Genistein	0.719727151			MS2 matched	271.0588687	155.2042542	0.0782443233333333	0.100953043333333	1.0760348170639	0.0077291	0.017249	1.2902	0.36763
249	Arg-Val	0.631663528			MS2 matched	274.1743275	406.6252136	13.35838	17.2446616666667	1.44573216106467	1.0859e-07	1.1072e-06	1.2909	0.3684
546	Val-Glu-Lys	0.617791223			MS2 matched	375.2358488	430.709	0.0872955433333333	0.113093578333333	1.33718732498311	8.2157e-05	0.00037475	1.2955	0.37354
457	Pro-Asn	0.609661381			MS2 matched	247.1384611	518.1859741	0.0498679816666667	0.0646785016666667	1.35710390501543	3.9441e-05	0.00019168	1.297	0.37517
61	Cytidine 5'-monophosphate (CMP)	0.870892598			MS2 matched	322.0369207	524.3654785	0.180401133333333	0.2342761	1.38040022195895	1.8212e-05	9.3767e-05	1.2986	0.377
165	Taurolithocholic acid	0.916303163			MS2 matched	482.2922111	259.3851929	0.652803466666667	0.849175783333333	1.41446158321348	1.6119e-06	1.1482e-05	1.3008	0.37941
180	Xanthine	0.821832544			MS2 matched	151.0223226	290.7079773	0.50592255	0.659571166666667	1.41872904461582	1.2899e-06	9.4468e-06	1.3037	0.38261
305	Glu-Asp-Lys	0.623815293			MS2 matched	373.1689261	474.0637512	0.0527594466666667	0.06893537	1.09612460406413	0.0068147	0.01568	1.3066	0.38581
476	Purine	0.544529253			MS2 matched	121.0488848	153.4068146	0.0779696666666667	0.102104805	1.41241745289927	2.5986e-06	1.7549e-05	1.3095	0.38907
156	Protoporphyrin IX	0.613424199			MS2 matched	561.2488979	419.0996704	0.03766709	0.0493905966666667	1.28523663036986	0.00024901	0.00094514	1.3112	0.39093
39	alpha-ketoglutarate	0.803375889			MS2 matched	145.0082338	372.7288208	1.50029483333333	1.97092983333333	1.45371564458201	3.9869e-08	4.7118e-07	1.3137	0.39363
48	Behenic acid	0.816073495			MS2 matched	339.3221213	54.87171936	0.04142356	0.0544677516666667	1.18990852764241	0.0019554	0.0056279	1.3149	0.39495
81	Gamma-Glutamylcysteine	0.933762873			MS2 matched	249.0525873	52.82750702	0.0275701783333333	0.0363588116666667	1.09655454019024	0.0062666	0.01474	1.3188	0.3992
325	Harmane	0.969468645			MS2 matched	183.0897496	62.32509613	0.849166433333333	1.1202895	1.42939363595693	7.7932e-07	5.9595e-06	1.3193	0.39975
372	Leu-Lys	0.681957891			MS2 matched	260.1943359	418.2255859	16.1624966666667	21.400885	1.47442593829947	7.6019e-10	1.9765e-08	1.3241	0.40502
461	Pro-Glu	0.517803317			MS2 matched	286.1447833	69.18612671	0.240131483333333	0.318834616666667	1.15865376147298	0.0027834	0.0074993	1.3278	0.40898
239	Arg-Asp	0.601071859			MS2 matched	331.1587373	411.1417542	0.1402053	0.186979216666667	1.43306371711505	6.8957e-07	5.433e-06	1.3336	0.41534
382	"L-Lysine, N-[(1,1-dimethylethoxy)carbonyl]-"	0.834890744			MS2 matched	246.1549203	482.7420349	0.582299816666667	0.77793405	1.46262876831874	1.5898e-08	2.0163e-07	1.336	0.41789
499	Stachyose	0.872282452			MS2 matched	684.2524997	530.1275635	0.490021433333333	0.663465116666667	1.39184906198939	6.2098e-06	3.6188e-05	1.354	0.43718
127	Maleic acid	0.985869469			MS2 matched	114.9997587	78.55278015	0.7084012	0.9649327	1.4148551168856	2.0782e-06	1.4219e-05	1.3621	0.44586
404	Lys-Val	0.833481023			MS2 matched	246.17943	528.579834	4.39687566666667	6.01768866666667	1.47474108183203	1.6864e-10	6.7455e-09	1.3686	0.45273
435	N-Methylephedrine	0.775155646			MS2 matched	162.1265266	217.8109741	0.1412717	0.193347766666667	1.16953335861402	0.002446	0.0067296	1.3686	0.45273
541	Val-Ala-Lys	0.500308067			MS2 matched	361.1719987	430.8289795	0.126050616666667	0.1732546	1.4407352552635	2.2422e-07	2.0821e-06	1.3745	0.45889
466	Pro-His	0.974897927			MS2 matched	253.1268825	444.9542236	0.7622697	1.06175005	1.46458211882303	1.3048e-08	1.7534e-07	1.3929	0.47807
24	4-Hydroxybenzoate	0.762013014			MS2 matched	137.0204529	309.0385742	0.289658916666667	0.403962716666667	1.42905090333472	8.0806e-07	6.0897e-06	1.3946	0.47987
271	Daidzein	0.976641528			MS2 matched	255.0626452	66.54017639	0.638572383333333	0.8963132	1.3736315944309	1.5151e-05	8.0394e-05	1.4036	0.48915
171	Undecanoic Acid	0.560188942			MS2 matched	185.1617826	251.6946716	0.414047083333333	0.583119983333333	1.43216835259029	4.6547e-07	3.9679e-06	1.4083	0.494
445	Phe-Ile	0.899755669			MS2 matched	261.1582942	64.48834991	1.38395366666667	1.95551183333333	1.07377895947579	0.0076159	0.017144	1.413	0.49875
459	Pro-Cys-Lys	0.600808085			MS2 matched	346.1582782	443.1734009	0.028517005	0.040823995	1.33489715104335	0.0001031	0.00043587	1.4316	0.51759
427	N-Acetylmannosamine	0.620731012			MS2 matched	186.0748338	147.675705	0.093871125	0.134477768333333	1.23030185677508	0.00079644	0.0026379	1.4326	0.51861
401	Lys-Thr	0.943774634			MS2 matched	248.1582451	499.9412537	0.20436345	0.293022766666667	1.45267066057467	5.6346e-08	6.3695e-07	1.4338	0.51988
342	His-Thr-Lys	0.582165887			MS2 matched	407.2002603	443.401001	0.05279915	0.0758840116666667	1.32171590571642	9.9033e-05	0.0004256	1.4372	0.52328
151	Phenyllactic acid	0.531395328			MS2 matched	165.0511225	185.0905151	0.393260533333333	0.565871033333333	1.42744863618517	7.0736e-07	5.4899e-06	1.4389	0.52499
91	Guanosine 5'-monophosphate (GMP)	0.934167792			MS2 matched	362.044106	479.1993103	0.0718323116666667	0.104170113333333	1.40502149843415	5.2579e-06	3.1792e-05	1.4502	0.53624
153	Phosphocreatine	0.594665497			MS2 matched	421.0703571	512.6209106	0.014768715	0.0216221216666667	1.34341165755339	5.8923e-05	0.00027316	1.464	0.54996
90	Guanosine 5'-diphosphate (GDP)	0.825699136			MS2 matched	442.0087014	528.2797852	0.0070076505	0.0102803533333333	1.02425048069219	0.011636	0.025003	1.467	0.55289
478	PyroGlu-Lys-Lys	0.648122008			MS2 matched	408.222494	445.9741211	0.0216419383333333	0.0319450266666667	1.18167980703416	0.0019589	0.0056279	1.4761	0.56176
150	Phenol	0.991617796			MS2 matched	93.03036119	202.528	0.2310756	0.345914366666667	1.46842706896824	2.1851e-09	4.2083e-08	1.497	0.58205
498	Sphingosine	0.668072629			MS2 matched	300.2866915	52.36452484	0.0145258816666667	0.0218021016666667	1.1604729879882	0.0025447	0.006928	1.5009	0.58584
330	His-Asp-Lys	0.540954824			MS2 matched	381.1842376	419.6609192	0.0378301066666667	0.056977615	1.35170909246623	4.0231e-05	0.0001937	1.5061	0.59086
30	Acetyl-DL-Leucine	0.958025178			MS2 matched	172.0939066	244.356	0.0292132633333333	0.045761065	1.06725613022395	0.0083745	0.018531	1.5664	0.6475
410	Met-Lys	0.763008154			MS2 matched	278.1511928	444.5510559	0.177231983333333	0.2808314	1.47001392493524	1.5894e-09	3.3844e-08	1.5845	0.66407
356	Ile-Val-Lys	0.634779656			MS2 matched	358.2675644	223.6664124	0.047107285	0.07472781	1.38345277138538	1.3846e-05	7.5e-05	1.5863	0.6657
314	Glycerophosphocholine	0.978242525			MS2 matched	258.1082421	443.3818665	7.33627816666667	11.8014545	1.44386770206794	1.7016e-07	1.6386e-06	1.6086	0.68584
285	DL-Methionine sulfoxide	0.899633722			MS2 matched	166.0507067	448.4004517	0.6926474	1.11702061666667	1.47269785849267	1.7013e-09	3.4026e-08	1.6127	0.68946
219	Acetoin	0.656116646			MS2 matched	88.03689097	444.5741577	0.34166615	0.55412525	1.44919863096233	7.8194e-08	8.6513e-07	1.6218	0.69762
197	1-Phenoxy-2-propanol	0.97686348			MS2 matched	135.0772526	44.76294708	0.0299822483333333	0.048676935	1.10692783298656	0.0062931	0.01474	1.6235	0.69913
270	Cytosine	0.86639434			MS2 matched	112.0476537	282.611084	0.14606335	0.237595683333333	1.28768829443897	0.000275	0.0010214	1.6267	0.70191
26	"5,10-methylene-THF"	0.597461673			MS2 matched	456.1669109	443.9057617	0.0491489433333333	0.08013127	1.30427119664502	0.00021284	0.00081983	1.6304	0.7052
486	Ser-Asn-Lys	0.69781592			MS2 matched	347.1903144	491.8805542	0.0630937016666667	0.103053081666667	1.4665007090156	3.7082e-09	6.4276e-08	1.6333	0.70782
177	Uridine 5'-monophosphate (UMP)	0.945176582			MS2 matched	323.0233675	479.0796204	0.0199065383333333	0.0326975883333333	1.43197788721195	5.9536e-07	4.7629e-06	1.6426	0.71594
269	Cytidine 5'-monophosphate	0.990840357			MS2 matched	324.0580648	500.4368286	0.0182866766666667	0.0301546233333333	1.33054753578576	0.00010083	0.00042975	1.649	0.72159
3	.alpha.-Guanidinoglutaric acid	0.868696587			MS2 matched	188.052308	408.912262	0.18632785	0.308829233333333	1.47356642610723	1.0896e-09	2.6982e-08	1.6575	0.72897
218	"6,7-Dimethyltetrahydropterin"	0.751352712			MS2 matched	196.1106234	219.2411194	0.0258933126666667	0.0431197611666667	1.02810163244205	0.013616	0.028096	1.6653	0.73577
44	Arachidic acid	0.924875593			MS2 matched	311.2898484	59.37997055	0.263847416666667	0.4458459	1.45100101536794	1.0853e-07	1.1072e-06	1.6898	0.75684
414	Met-Val	0.673243701			MS2 matched	249.1248077	261.1752625	1.32102466666667	2.24616633333333	1.46826825247574	3.2168e-09	5.7681e-08	1.7003	0.76581
500	Sucrose	0.94504876			MS2 matched	360.1408339	431.6816101	0.399627266666667	0.6824714	1.46515729102733	5.0466e-09	8.1247e-08	1.7078	0.77211
511	trans-Vaccenic acid	0.880153048			MS2 matched	265.2510778	55.24915695	0.0297402866666667	0.05088433	1.33165115400164	0.00011285	0.00047323	1.711	0.7748
104	L-Ascorbic acid	0.92680004			MS2 matched	175.0209755	402.8965759	0.11475485	0.197237566666667	1.46212634935113	7.0194e-09	1.0429e-07	1.7188	0.78138
200	2'-Deoxyadenosine 5'-monophosphate (dAMP)	0.983227227			MS2 matched	332.074265	475.4743042	0.00329758433333333	0.00574798166666667	1.00660605438942	0.01573	0.032018	1.7431	0.80165
306	Glu-Glu	0.605684069			MS2 matched	277.1009718	478.4501343	0.0312331716666667	0.0547963383333333	1.38953915802834	6.2633e-06	3.6188e-05	1.7544	0.811
437	Oleic acid	0.718707471			MS2 matched	324.2869118	61.2370224	0.0206049783333333	0.0363345233333333	1.14806352656382	0.0028467	0.0076303	1.7634	0.81835
502	Thiamine	0.966274269			MS2 matched	265.1093385	469.9821777	0.0604754016666667	0.107006548333333	1.45740939852701	4.7655e-08	5.5068e-07	1.7694	0.82328
421	N6-(1-Iminoethyl)-L-lysine	0.543283331			MS2 matched	229.1524609	182.1396484	0.0713028933333333	0.127204036666667	1.39405584802803	5.0795e-06	3.1792e-05	1.784	0.83511
111	Levulinic acid	0.924726961			MS2 matched	115.0364939	257.5566711	0.318538666666667	0.573447316666667	1.40027112208573	5.2452e-06	3.1792e-05	1.8002	0.84819
447	Phe-Phe	0.979869142			MS2 matched	313.1523377	169.2435913	0.34648085	0.627655483333333	1.43519845437719	5.6502e-07	4.6636e-06	1.8115	0.8572
332	His-Glu	0.846136278			MS2 matched	285.1175306	446.4526978	0.0506136433333333	0.0919456733333333	1.43188925684918	5.4453e-07	4.567e-06	1.8166	0.86126
361	L-Aspartate	0.991748797			MS2 matched	134.0428773	443.9677429	1.45474233333333	2.66016016666667	1.46491709502237	4.3265e-09	7.2574e-08	1.8286	0.87075
215	4-Hydroxybutanoic acid lactone	0.926367161			MS2 matched	87.04232607	436.1532288	0.02702833	0.05000698	1.4055020719485	4.9634e-06	3.1475e-05	1.8502	0.88766
360	L-Anserine	0.830208017			MS2 matched	241.1278568	467.51	0.510417933333333	0.96151815	1.47429340476287	4.2752e-10	1.3077e-08	1.8838	0.91364
477	PyroGlu-Gly-Arg	0.598566172			MS2 matched	343.1694936	493.556488	0.0440112816666667	0.083940375	1.45927636683957	1.2413e-08	1.7446e-07	1.9072	0.93149
143	Oleic acid / trans-Vaccenic acid	0.972784458			MS2 matched	563.497424	57.61003113	0.00477525083333333	0.00913702433333333	1.12090807977021	0.0049741	0.012143	1.9134	0.93615
370	Leu-Gly-Lys	0.627798483			MS2 matched	317.2153871	441.6623535	0.0451632433333333	0.08771139	1.44916327642286	8.798e-08	9.3367e-07	1.9421	0.95762
262	cis-9-Palmitoleic acid	0.507980246			MS2 matched	219.2077817	48.89931107	0.0622828966666667	0.126792365	1.19698605543278	0.00156	0.0046354	2.0357	1.0256
13	2-Isopropylmalic acid	0.717054092			MS2 matched	197.0393555	256.2611389	0.023084875	0.0471562766666667	1.25962893310262	0.00044115	0.0015605	2.0427	1.0305
213	4-Aminobutyric acid	0.975725262			MS2 matched	104.0687487	432.9789734	0.0409892083333333	0.0839129666666667	1.43526120831579	2.8406e-07	2.5468e-06	2.0472	1.0336
212	4-(2-Hydroxyethyl)piperazine-1-(2-hydroxypropanesulfonic acid)	0.572044981			MS2 matched	310.1415237	258.8676758	0.18329795	0.375781666666667	1.44686648185195	1.4893e-07	1.4893e-06	2.0501	1.0357
60	Cytidine 5'-diphosphate (CDP)	0.812890816			MS2 matched	402.0058617	514.2160645	0.0034849055	0.00749116716666667	1.2636479967396	0.00049422	0.0017019	2.1496	1.1041
256	Asp-Leu-Lys	0.688423677			MS2 matched	375.2215136	449.5688171	0.0578173816666667	0.124447698333333	1.46256462207137	1.6546e-08	2.0486e-07	2.1524	1.106
229	Ala-Glu	0.92611845			MS2 matched	219.0945601	439.9689636	0.0587328233333333	0.127729691666667	1.39942608700368	7.1282e-06	4.0733e-05	2.1748	1.1209
291	Eicosapentaenoic acid	0.500107661			MS2 matched	320.2535024	50.85202408	0.0111205163333333	0.0243046011666667	1.29135595003345	0.0002529	0.00095296	2.1856	1.128
452	Phytanic acid	0.553994972			MS2 matched	354.3321798	66.44264221	0.0843887116666667	0.185896308333333	1.4050068180443	5.1933e-06	3.1792e-05	2.2029	1.1394
199	"2-Butenoic acid, 3-methyl-"	0.798982066			MS2 matched	101.0581047	443.9677429	0.0259839783333333	0.057488735	1.41036214192996	3.418e-06	2.2217e-05	2.2125	1.1457
288	Donepezil	0.719496608			MS2 matched	380.2154791	246.1166382	0.00532036816666667	0.011968664	1.18458376123892	0.0022009	0.0061863	2.2496	1.1697
379	Linoleic acid	0.833425543			MS2 matched	298.2680544	67.09411621	0.0226590116666667	0.051230515	1.39242302306939	5.3552e-06	3.2008e-05	2.2609	1.1769
203	2-Hydroxyadenine	0.775097759			MS2 matched	152.0547888	288.9825439	0.0472472933333333	0.108293133333333	1.44030674182353	1.6991e-07	1.6386e-06	2.292	1.1966
204	3-(2-Hydroxyethyl)indole	0.701884238			MS2 matched	144.0752313	280.2331848	0.0260643366666667	0.0602202783333333	1.48094509654617	4.5675e-11	2.3751e-09	2.3104	1.2082
109	L-Citrulline	0.972670587			MS2 matched	174.08348	461.3224182	0.102947303333333	0.240441286666667	1.46526022146854	5.4711e-09	8.3676e-08	2.3356	1.2238
182	(.+/-.)-Lavandulol	0.532151594			MS2 matched	326.3024937	48.27655792	0.0114057316666667	0.02679531	1.3364407523563	8.5594e-05	0.0003832	2.3493	1.2322
282	Dimethylglycine	0.929150738			MS2 matched	104.0687812	392.9884033	2.085432	4.90193083333333	1.47806908779085	1.0832e-10	4.6939e-09	2.3506	1.233
376	Leu-Val	0.835941578			MS2 matched	231.167095	272.2557678	31.924595	75.1995566666667	1.47831050046835	9.0692e-11	4.2872e-09	2.3555	1.2361
488	Ser-Glu	0.799611182			MS2 matched	235.089836	441.6832275	0.0381499883333333	0.0927352516666667	1.44359463523699	3.1291e-07	2.7578e-06	2.4308	1.2814
89	Glycolithocholic acid	0.852621285			MS2 matched	432.3131413	163.4754944	0.000334026501666667	0.000826669383333333	1.07015127582038	0.0078666	0.017481	2.4749	1.3073
66	DL-2-Aminoadipic acid	0.593064712			MS2 matched	160.0564596	421.8321228	0.0375935066666667	0.0931557233333333	1.47529434872472	5.6624e-10	1.6358e-08	2.478	1.3092
415	Myristoleic acid	0.506541886			MS2 matched	226.1766135	50.05578613	0.36444835	0.935710416666667	1.39755414652865	9.523e-06	5.3247e-05	2.5675	1.3603
307	Glu-Glu-Lys	0.711331283			MS2 matched	387.1839387	479.0780029	0.0268001783333333	0.0688253983333333	1.45334215285472	3.3732e-08	4.0793e-07	2.5681	1.3607
235	Allopurinol	0.791313509			MS2 matched	137.0436287	240.574707	1.9954465	5.12996983333333	1.47466977464201	3.8897e-10	1.2898e-08	2.5708	1.3622
27	5-L-Glutamyl-L-alanine	0.730244794			MS2 matched	217.0782291	437.7635498	0.149425583333333	0.38852555	1.46051534236608	1.0289e-08	1.4861e-07	2.6001	1.3786
95	Hypoxanthine	0.978668301			MS2 matched	135.0269124	255.4798889	2.09486616666667	5.73075866666667	1.48129664978725	7.1252e-12	5.293e-10	2.7356	1.4519
293	Erucic acid	0.625687094			MS2 matched	321.3124936	46.77166367	0.05344267	0.165659481666667	1.45230214963763	8.5173e-08	9.2271e-07	3.0998	1.6322
496	Sphinganine	0.60099861			MS2 matched	284.2843336	48.27713013	0.0417650416666667	0.133003806666667	1.41513252399937	2.9694e-06	1.9546e-05	3.1846	1.6711
118	L-Malic acid	0.933687385			MS2 matched	133.0101167	446.3887939	0.559671866666667	1.8923167	1.48383509982961	1.6393e-12	1.4207e-10	3.3811	1.7575
313	Glycerol 3-phosphate	0.993546371			MS2 matched	173.0192131	483.465271	0.00512021983333333	0.0173167388333333	1.3792119337712	1.3376e-05	7.3994e-05	3.382	1.7579
254	Asp-Gln-Arg	0.590488796			MS2 matched	418.2013688	465.2272644	0.00100165906666667	0.00374581368333333	1.31032838174251	0.00011916	0.0004841	3.7396	1.9029
326	Hexapropylene glycol	0.710116648			MS2 matched	384.2721527	47.68869019	0.0227186183333333	0.0889294416666667	1.297435585726	0.00026707	0.0009991	3.9144	1.9688
146	Palmitic acid	0.995411046			MS2 matched	511.4650931	62.67127228	0.0172706733333333	0.07069236	1.29902126723363	0.00021007	0.00081518	4.0932	2.0332
7	1-Hexadecanoyl-2-(9Z-octadecenoyl)-sn-glycero-3-phospho-(1'-rac-glycerol)	0.851010961			MS2 matched	747.5107884	62.78568268	0.226680833333333	1.0458635	1.47644570541086	6.4817e-10	1.7739e-08	4.6138	2.206
309	Glu-Pro	0.666568577			MS2 matched	286.1495044	447.308197	0.14078545	0.663512933333333	1.48526722267669	1.3354e-13	2.3147e-11	4.7129	2.2366
189	1-Hexadecanoyl-2-(9Z-octadecenoyl)-sn-glycero-3-phosphoethanolamine	0.982481799			MS2 matched	718.5271853	175.535965	0.144488966666667	0.681081566666667	1.46480749375956	1.3151e-08	1.7534e-07	4.7137	2.2369
442	Phe-Gln-Lys	0.803802711			MS2 matched	422.2377047	432.2521667	0.02396707	0.133006178333333	1.48158485062881	2.9401e-11	1.911e-09	5.5495	2.4724
394	Lys-Asn-Arg	0.576779109			MS2 matched	417.2660483	447.2419128	0.004934339	0.0347326025	1.47318197933868	1.6271e-09	3.3844e-08	7.039	2.8154
439	PC(16:0/16:0)	0.591790892			MS2 matched	734.5555912	196.8320313	0.00432672116666667	0.0313046521666667	1.34097924119687	8.4476e-05	0.00038198	7.2352	2.855
186	"1,2-Di-(9Z-octadecenoyl)-sn-glycero-3-phosphocholine"	0.7596832			MS2 matched	786.597986	178.5025177	0.00232934716666667	0.017976999	1.19679049636356	0.0018784	0.0054875	7.7176	2.9482
185	1-(9Z-Octadecenoyl)-sn-glycero-3-phosphocholine	0.872995005			MS2 matched	522.3456042	239.22	0.0051689445	0.0442804286666667	1.47410295534715	1.3535e-09	3.0601e-08	8.5666	3.0987
190	1-Hexadecanoyl-2-octadecadienoyl-sn-glycero-3-phosphocholine	0.823588912			MS2 matched	758.5628555	195.8856354	0.00824977441666667	0.0795495783166667	1.40097659619821	7.5031e-06	4.2409e-05	9.6426	3.2694
